# Supplementary material for: Lack of asmt1 or asmt2 Yields Different Phenotypes and Malformations in Larvae to Adult Zebrafish
Source: Int J Mol Sci. 2025 Apr 21;26(8):3912. doi: 10.3390/ijms26083912 (PMC12027777; doi:10.3390/ijms26083912)
Supplement: Supplementary file 1 [file ijms-26-03912-s001.zip]

Archive with 1 entries (1 files):
- ijms-3570624-supplementary.pdf
